# Supplementary material for: (E)-4-Methyl-2-[(R)-1-phenyl­ethyl­imino­meth­yl]phenol
Source: Acta Crystallogr Sect E Struct Rep Online. 2008 May 14;64(Pt 6):o1065. doi: 10.1107/S1600536808013160 (PMC2961494; doi:10.1107/S1600536808013160)
Supplement: Supplementary file 2 [file e-64-o1065-Isup2.hkl]

# 
# h,k,l, Fc-squared, Fo-squared, sigma(Fo-squared) and status flag 
# 
data_I
_shelx_title ' CI2590     C 2          R = 0.03' 
_shelx_refln_list_code          4 
_shelx_F_calc_maximum      134.11 
_exptl_crystal_F_000       512.00 
_reflns_d_resolution_high  0.7667 
 
loop_ 
 _symmetry_equiv_pos_as_xyz 
 'x, y, z' 
 '-x, y, -z' 
 'x+1/2, y+1/2, z' 
 '-x+1/2, y+1/2, -z' 
 
_cell_length_a    20.3420 
_cell_length_b     5.9110 
_cell_length_c    14.5510 
_cell_angle_alpha  90.000 
_cell_angle_beta  128.585 
_cell_angle_gamma  90.000 
 
_shelx_F_squared_multiplier     1.000 
 
loop_ 
 _refln_index_h 
 _refln_index_k 
 _refln_index_l 
 _refln_F_squared_calc 
 _refln_F_squared_meas 
 _refln_F_squared_sigma 
 _refln_observed_status 
   2   0   0      366.13      296.18     14.96 o 
   4   0   0    11004.24    10647.88    481.90 o 
   6   0   0      596.20      618.34     13.23 o 
   8   0   0       10.34       17.37      0.53 o 
  10   0   0       48.66       51.92      1.18 o 
  12   0   0      862.28      902.72     19.29 o 
  14   0   0      715.98      696.93     25.79 o 
  16   0   0       27.13       26.69      1.32 o 
  18   0   0        0.54       -0.28      0.42 o 
  20   0   0        0.24        0.06      0.48 o 
   1   1   0     5181.26     5090.53     85.63 o 
   3   1   0     5180.93     4855.05    113.91 o 
   5   1   0     1156.22     1120.96     18.53 o 
   7   1   0      255.70      227.30      4.23 o 
   9   1   0      109.39       92.16      1.43 o 
  11   1   0       11.16       11.10      0.35 o 
  13   1   0      104.82       98.23      1.91 o 
  15   1   0       15.52       13.99      0.60 o 
  17   1   0       17.28       18.03      0.73 o 
  19   1   0        0.74        1.20      0.35 o 
   0   2   0     8927.89     8624.36    184.29 o 
   2   2   0      629.53      598.13     11.89 o 
   4   2   0      543.80      553.33      8.37 o 
   6   2   0     1531.79     1730.73     46.22 o 
   8   2   0      154.62      158.07      2.96 o 
  10   2   0       36.98       32.64      0.70 o 
  12   2   0      158.79      146.53      3.24 o 
  14   2   0       81.75       79.90      1.59 o 
  16   2   0       31.61       31.21      1.04 o 
  18   2   0        4.16        3.74      0.41 o 
   1   3   0      861.64      888.66     13.41 o 
   3   3   0       73.54       79.46      1.25 o 
   5   3   0        7.95       11.97      0.28 o 
   7   3   0       98.87       95.26      1.64 o 
   9   3   0       11.17       13.06      1.29 o 
  11   3   0      280.67      264.52      4.98 o 
  13   3   0       29.01       30.19      0.71 o 
  15   3   0       59.40       55.37      1.18 o 
  17   3   0       11.48       10.92      0.48 o 
  19   3   0        4.33        5.00      0.49 o 
   0   4   0       83.69      103.34      2.30 o 
   2   4   0        9.33       10.70      0.24 o 
   4   4   0       17.07       17.80      0.39 o 
   6   4   0      431.51      413.24      6.88 o 
   8   4   0       72.20       70.09      1.63 o 
  10   4   0       15.71       14.83      0.44 o 
  12   4   0       13.19       10.27      0.46 o 
  14   4   0        1.39        2.04      0.25 o 
  16   4   0        8.11        7.74      0.37 o 
   1   5   0       31.22       30.76      0.69 o 
   3   5   0        2.93        2.86      0.39 o 
   5   5   0       21.35       20.65      0.73 o 
   7   5   0        7.78        9.19      1.04 o 
   9   5   0       17.30       17.16      0.50 o 
  11   5   0       10.18        9.76      0.43 o 
  13   5   0        4.03        4.14      0.29 o 
  15   5   0        1.10        1.26      0.28 o 
   0   6   0      218.54      209.94      4.62 o 
   2   6   0        3.75        3.75      0.22 o 
   4   6   0       16.00       16.82      0.43 o 
   6   6   0       16.89       17.92      0.53 o 
   8   6   0       29.20       29.40      0.74 o 
  10   6   0        0.83        1.05      0.26 o 
  12   6   0       10.15       12.40      0.58 o 
   1   7   0        6.48        5.44      0.31 o 
   3   7   0       24.54       26.74      0.62 o 
   5   7   0       15.45       17.42      0.56 o 
   7   7   0        6.77        8.11      0.41 o 
 -20   0   1        0.48        0.76      0.49 o 
 -16   0   1        3.12        3.65      0.48 o 
 -14   0   1      401.39      395.91     10.40 o 
 -12   0   1        0.21        0.22      0.14 o 
 -10   0   1      208.35      212.11      4.57 o 
  -8   0   1       44.20       44.16      0.99 o 
  -6   0   1     2159.63     1842.58     79.89 o 
  -2   0   1      396.46      365.97     13.72 o 
   0   0   1     2820.57     2415.31     91.73 o 
   2   0   1     1055.28     1069.80     22.90 o 
   4   0   1      175.19      195.91      4.20 o 
   6   0   1       31.54       27.19      0.92 o 
   8   0   1      101.57      106.60      2.32 o 
  10   0   1        0.14        0.11      0.18 o 
  12   0   1      225.49      218.65      8.25 o 
  14   0   1      126.24      114.54      4.47 o 
  18   0   1        4.89        4.42      0.59 o 
 -21   1   1       14.84       16.71      2.35 o 
 -19   1   1        2.76        2.94      0.36 o 
 -17   1   1       13.79       12.87      0.73 o 
 -15   1   1       71.51       72.26      1.45 o 
 -13   1   1       26.72       23.40      0.54 o 
 -11   1   1       81.03       84.13      1.62 o 
  -9   1   1     1763.42     1907.68     35.23 o 
  -7   1   1      432.93      461.99      7.65 o 
  -5   1   1     3308.58     3300.57     60.97 o 
  -3   1   1      931.33      928.72     23.09 o 
  -1   1   1     2686.40     2748.32    105.65 o 
   1   1   1     3667.23     3749.18     99.31 o 
   3   1   1     4700.41     4778.30    127.66 o 
   5   1   1     2688.60     2923.81     48.30 o 
   7   1   1      633.37      608.79      9.20 o 
   9   1   1        6.60        6.44      0.16 o 
  11   1   1      108.88      104.01      2.00 o 
  13   1   1       54.05       52.33      1.26 o 
  15   1   1        2.73        3.43      0.35 o 
  17   1   1        9.88       12.59      0.96 o 
  19   1   1        5.01        4.38      0.45 o 
 -20   2   1       22.04       28.19      1.65 o 
 -18   2   1        3.50        4.56      0.42 o 
 -16   2   1       34.84       39.08      0.87 o 
 -14   2   1       97.02       84.40      1.94 o 
 -12   2   1       74.26       73.89      1.68 o 
 -10   2   1      705.14      718.50     13.30 o 
  -8   2   1     1760.59     1830.30     30.21 o 
  -6   2   1     2547.52     2355.26    115.22 o 
  -4   2   1      425.79      433.77      6.57 o 
  -2   2   1      680.10      684.51     10.34 o 
   0   2   1     1307.65     1277.66     21.12 o 
   2   2   1      135.90      127.60      2.15 o 
   4   2   1       73.68       64.33      1.01 o 
   6   2   1     3061.06     3471.35     96.84 o 
   8   2   1      380.79      420.95      7.82 o 
  10   2   1       39.18       41.99      1.02 o 
  12   2   1       12.47       12.78      0.39 o 
  14   2   1        1.35        2.09      0.44 o 
  16   2   1       10.20       12.06      0.50 o 
  18   2   1        8.31       12.81      0.81 o 
 -19   3   1        3.06        3.34      0.41 o 
 -17   3   1        9.25        6.99      0.33 o 
 -15   3   1       71.17       62.31      1.30 o 
 -13   3   1        8.02        8.99      0.48 o 
 -11   3   1      158.11      155.84      2.98 o 
  -9   3   1       16.97       28.30      0.56 o 
  -7   3   1       84.78       80.29      1.39 o 
  -5   3   1       31.81       29.83      0.51 o 
  -3   3   1       94.52       93.54      1.46 o 
  -1   3   1     1028.35     1091.72     18.01 o 
   1   3   1       56.41       60.18      1.05 o 
   3   3   1      393.56      378.21      6.28 o 
   5   3   1       20.02       19.95      0.65 o 
   7   3   1       89.46       92.01      1.79 o 
   9   3   1      186.39      188.16      3.57 o 
  11   3   1       64.51       54.37      1.13 o 
  13   3   1       38.04       31.39      0.73 o 
  15   3   1        0.70        0.11      0.24 o 
  17   3   1        3.64        5.02      0.37 o 
 -18   4   1        2.45        1.70      0.26 o 
 -16   4   1       15.43       16.84      0.52 o 
 -14   4   1       18.11       15.51      0.47 o 
 -12   4   1        6.69        6.38      0.54 o 
 -10   4   1       65.06       66.80      1.37 o 
  -8   4   1      630.79      617.62     10.25 o 
  -6   4   1      188.14      178.11      3.02 o 
  -4   4   1       59.99       61.13      0.99 o 
  -2   4   1      171.12      167.31      2.59 o 
   0   4   1       39.00       44.77      0.82 o 
   2   4   1      149.09      149.13      2.31 o 
   4   4   1       14.56       11.52      0.39 o 
   6   4   1     1404.46     1381.78     25.53 o 
   8   4   1       52.70       52.34      1.10 o 
  10   4   1       22.11       20.23      0.54 o 
  12   4   1       29.84       26.83      0.67 o 
  14   4   1       22.96       17.52      0.52 o 
  16   4   1        6.44        6.56      0.41 o 
 -15   5   1        1.25        0.91      0.24 o 
 -13   5   1        2.32        2.10      0.25 o 
 -11   5   1       10.05       10.22      0.40 o 
  -9   5   1      291.70      286.96      6.25 o 
  -7   5   1       89.45       89.94      1.60 o 
  -5   5   1       93.42       87.99      1.56 o 
  -3   5   1       25.84       22.37      0.48 o 
  -1   5   1       26.94       24.62      0.47 o 
   1   5   1       61.77       58.75      0.98 o 
   3   5   1      218.19      214.64      3.64 o 
   5   5   1      648.25      635.58     11.82 o 
   7   5   1       12.22       11.32      0.41 o 
   9   5   1       51.32       52.46      1.14 o 
  11   5   1        6.04        5.34      0.31 o 
  13   5   1        8.70        9.36      0.41 o 
 -12   6   1        7.16        6.74      0.37 o 
 -10   6   1        1.21        1.66      0.26 o 
  -8   6   1       48.16       50.26      1.11 o 
  -6   6   1        4.85        3.98      0.26 o 
  -4   6   1       11.48       10.98      0.37 o 
  -2   6   1        5.16        4.98      0.51 o 
   0   6   1       14.61       14.33      0.39 o 
   2   6   1       15.54       14.73      0.40 o 
   4   6   1        7.96        7.74      0.34 o 
   6   6   1       10.89       11.19      0.42 o 
   8   6   1       40.28       42.06      0.97 o 
  10   6   1        1.94        1.99      0.41 o 
  12   6   1        4.36        6.25      0.51 o 
  -9   7   1       16.37       17.95      0.71 o 
  -7   7   1        5.63        6.20      0.36 o 
  -5   7   1       32.37       34.47      0.84 o 
  -3   7   1       10.46       10.58      0.41 o 
  -1   7   1       25.11       24.91      0.66 o 
   1   7   1        0.18       -0.07      0.21 o 
   3   7   1        0.01       -0.33      0.33 o 
   5   7   1       43.68       51.34      1.16 o 
   7   7   1        2.10        1.54      0.29 o 
 -22   0   2        2.31        1.72      0.58 o 
 -20   0   2        4.14        3.16      0.53 o 
 -18   0   2       13.04       11.45      0.76 o 
 -16   0   2       86.05       78.44      3.13 o 
 -14   0   2       52.06       52.56      1.50 o 
 -12   0   2        4.35        3.58      0.19 o 
 -10   0   2        2.63        1.63      0.24 o 
  -8   0   2       19.56       19.48      0.58 o 
  -6   0   2      339.31      319.04      8.39 o 
  -4   0   2     4318.05     3757.38    299.72 o 
  -2   0   2     4248.78     4244.63    127.77 o 
   0   0   2      107.79      112.95      2.46 o 
   2   0   2      133.34      121.19      2.61 o 
   4   0   2       52.29       57.57      1.27 o 
   6   0   2      138.63      141.07      3.05 o 
   8   0   2       10.01       13.43      0.36 o 
  10   0   2       19.13       21.91      0.72 o 
  12   0   2      113.66      104.73      4.10 o 
  14   0   2        9.65        7.70      0.65 o 
  16   0   2        0.29        1.17      0.49 o 
  18   0   2        2.68        1.51      0.53 o 
 -21   1   2        0.60        0.66      0.32 o 
 -19   1   2        6.33        6.69      0.44 o 
 -17   1   2       16.29       13.84      0.60 o 
 -15   1   2      218.48      216.12      4.08 o 
 -13   1   2       23.83       22.21      0.51 o 
 -11   1   2       38.12       41.59      0.74 o 
  -9   1   2     1035.84     1067.38     16.09 o 
  -7   1   2      838.04      821.02     21.36 o 
  -5   1   2     1676.33     1541.04     34.23 o 
  -3   1   2    12417.10    12321.65    476.06 o 
  -1   1   2     3818.82     3824.80     67.71 o 
   1   1   2     1742.39     1656.49     41.22 o 
   3   1   2     1318.75     1418.97     34.70 o 
   5   1   2      811.79      985.35     18.24 o 
   7   1   2      102.82      109.95      1.70 o 
   9   1   2       52.85       54.99      1.09 o 
  11   1   2      261.31      245.44      5.34 o 
  13   1   2       48.88       50.67      1.49 o 
  15   1   2       41.12       40.47      1.30 o 
  17   1   2       10.75       12.29      0.63 o 
 -20   2   2        2.61        2.69      0.39 o 
 -18   2   2        0.78        0.70      0.27 o 
 -16   2   2       36.83       28.87      0.68 o 
 -14   2   2      339.35      320.12      6.00 o 
 -12   2   2      364.49      338.31      5.64 o 
 -10   2   2      344.67      356.75      5.94 o 
  -8   2   2      242.55      254.58      4.25 o 
  -6   2   2      375.94      415.31      6.88 o 
  -4   2   2      502.33      538.01      8.13 o 
  -2   2   2     2026.08     2037.06     30.80 o 
   0   2   2      304.03      297.94      4.52 o 
   2   2   2      643.85      697.33     10.52 o 
   4   2   2      491.62      551.97      8.35 o 
   6   2   2       76.45       82.83      1.52 o 
   8   2   2        1.78        1.53      0.25 o 
  10   2   2        5.05        6.06      0.26 o 
  12   2   2       66.53       62.83      1.28 o 
  14   2   2       27.83       30.13      0.83 o 
  16   2   2        6.24        5.44      0.46 o 
  18   2   2        2.98        3.69      0.46 o 
 -19   3   2       11.92       11.27      0.50 o 
 -17   3   2       13.75       12.12      0.42 o 
 -15   3   2      146.59      130.62      2.92 o 
 -13   3   2      115.70      108.73      2.13 o 
 -11   3   2        5.80        4.56      0.21 o 
  -9   3   2      101.35       94.71      1.64 o 
  -7   3   2       13.93       12.18      0.25 o 
  -5   3   2      112.19      108.68      1.69 o 
  -3   3   2     1798.34     1848.64     69.84 o 
  -1   3   2      649.55      678.63     11.22 o 
   1   3   2      334.74      338.15      5.14 o 
   3   3   2      180.77      182.85      2.80 o 
   5   3   2       84.20       81.89      1.42 o 
   7   3   2      142.93      131.09      2.51 o 
   9   3   2       34.37       33.95      0.75 o 
  11   3   2      241.71      210.31      3.99 o 
  13   3   2        3.79        3.59      0.28 o 
  15   3   2        0.24        0.37      0.23 o 
  17   3   2        1.87        2.89      0.44 o 
 -18   4   2        2.38        1.30      0.25 o 
 -16   4   2       14.57       12.98      0.44 o 
 -14   4   2        3.65        4.56      0.29 o 
 -12   4   2       15.19       14.10      0.44 o 
 -10   4   2      179.25      167.83      2.87 o 
  -8   4   2      207.64      201.32      3.41 o 
  -6   4   2       56.92       64.34      1.15 o 
  -4   4   2       20.45       22.46      0.48 o 
  -2   4   2       65.56       62.45      1.01 o 
   0   4   2       88.29       92.18      1.46 o 
   2   4   2      195.34      189.69      2.92 o 
   4   4   2      412.90      419.45      6.98 o 
   6   4   2      118.38      117.84      2.29 o 
   8   4   2       40.22       36.55      0.82 o 
  10   4   2        3.53        3.61      0.25 o 
  12   4   2        0.08       -0.19      0.19 o 
  14   4   2        0.68        0.13      0.21 o 
 -17   5   2        1.85        2.09      0.32 o 
 -15   5   2        6.82        7.53      0.44 o 
 -13   5   2        5.73        5.77      0.36 o 
 -11   5   2        2.96        2.25      0.24 o 
  -9   5   2      454.00      463.82      7.75 o 
  -7   5   2      118.77      121.56      2.12 o 
  -5   5   2       35.50       36.45      0.72 o 
  -3   5   2       14.89       15.34      0.34 o 
  -1   5   2       97.93       99.98      1.75 o 
   1   5   2       49.97       49.23      0.92 o 
   3   5   2       25.41       23.50      0.53 o 
   5   5   2      566.88      562.98     10.49 o 
   7   5   2       51.67       48.66      1.06 o 
   9   5   2        2.14        1.91      0.23 o 
  11   5   2        1.63        2.05      0.39 o 
  13   5   2        0.96        0.89      0.24 o 
 -14   6   2        4.13        4.96      0.35 o 
 -12   6   2        7.53        8.63      0.40 o 
 -10   6   2        9.29        9.53      0.46 o 
  -8   6   2       63.99       61.05      1.30 o 
  -6   6   2       31.67       31.98      0.68 o 
  -4   6   2       12.16       11.75      0.36 o 
  -2   6   2       63.06       58.01      1.09 o 
   0   6   2        2.17        2.59      0.20 o 
   2   6   2        4.92        4.39      0.27 o 
   4   6   2        6.48        6.89      0.44 o 
   6   6   2       28.74       27.94      0.71 o 
   8   6   2        3.99        3.98      0.30 o 
  10   6   2        1.25        0.65      0.27 o 
  -9   7   2       19.70       22.30      0.65 o 
  -7   7   2        1.27        2.09      0.49 o 
  -5   7   2        9.40       10.43      0.42 o 
  -3   7   2       36.89       33.42      0.81 o 
  -1   7   2       12.21       12.08      0.44 o 
   1   7   2        2.82        2.93      0.68 o 
   3   7   2        2.54        3.07      0.57 o 
   5   7   2       18.82       19.18      0.60 o 
 -22   0   3        0.03       -0.12      0.40 o 
 -20   0   3        0.30        0.16      0.36 o 
 -18   0   3        7.52        6.53      0.59 o 
 -16   0   3       67.60       65.34      1.85 o 
 -14   0   3      391.57      394.71      8.48 o 
 -12   0   3       81.72       92.89      2.52 o 
 -10   0   3      835.63      877.72     23.01 o 
  -8   0   3      162.60      174.08      3.75 o 
  -6   0   3     1070.50      915.38     41.46 o 
  -4   0   3    12508.70    13218.03    444.07 o 
  -2   0   3     6067.37     6842.51    390.69 o 
   0   0   3     1277.89     1211.96     26.55 o 
   2   0   3      158.77      162.37      3.92 o 
   4   0   3       32.92       34.66      0.78 o 
   6   0   3      187.94      187.43      4.04 o 
   8   0   3        0.17        1.19      0.37 o 
  10   0   3     1128.74     1117.61     29.29 o 
  12   0   3        8.64       10.72      0.79 o 
  16   0   3        0.15        0.06      0.45 o 
 -21   1   3        2.48        2.01      0.39 o 
 -19   1   3        2.49        1.77      0.30 o 
 -17   1   3      242.96      249.46      5.96 o 
 -15   1   3       41.63       42.05      0.88 o 
 -13   1   3       32.70       36.85      0.73 o 
 -11   1   3      262.85      275.98      4.59 o 
  -9   1   3      399.27      426.90      7.09 o 
  -7   1   3      713.78      740.88     12.27 o 
  -5   1   3     2967.38     2963.27     45.05 o 
  -3   1   3    13539.45    13217.28    437.27 o 
  -1   1   3     2416.53     2412.47     63.71 o 
   1   1   3      386.47      372.45      6.92 o 
   3   1   3     1140.81     1197.00     23.79 o 
   5   1   3      321.48      319.74      5.32 o 
   7   1   3       65.96       72.06      1.30 o 
   9   1   3      209.63      206.72      3.89 o 
  11   1   3      186.51      180.80      3.98 o 
  13   1   3       66.58       64.17      1.88 o 
  15   1   3        3.76        3.48      0.37 o 
  17   1   3        6.99        7.51      0.55 o 
 -22   2   3        0.42        0.04      0.32 o 
 -20   2   3        6.56        6.80      0.83 o 
 -18   2   3        0.73        1.28      0.20 o 
 -16   2   3       12.07       17.56      0.54 o 
 -14   2   3       53.84       50.21      0.92 o 
 -12   2   3       76.42       80.18      1.40 o 
 -10   2   3      199.09      233.98      3.91 o 
  -8   2   3      375.03      351.72      5.84 o 
  -6   2   3     1110.13     1217.80     18.43 o 
  -4   2   3      331.82      341.04      5.17 o 
  -2   2   3      500.31      503.74      7.61 o 
   0   2   3      127.23      134.90      2.08 o 
   2   2   3      288.45      305.35      4.63 o 
   4   2   3      224.52      231.51      3.87 o 
   6   2   3        7.66        8.82      1.04 o 
   8   2   3       27.47       28.03      0.62 o 
  10   2   3       96.35       83.62      1.65 o 
  12   2   3       69.47       67.05      1.59 o 
  14   2   3        0.28       -0.18      0.21 o 
  16   2   3        9.20       11.31      0.64 o 
 -21   3   3        0.36        0.57      0.34 o 
 -19   3   3        0.01        0.32      0.22 o 
 -17   3   3       36.18       35.86      0.95 o 
 -15   3   3       23.28       19.95      0.53 o 
 -13   3   3        4.92        3.87      0.29 o 
 -11   3   3      248.56      259.72      4.36 o 
  -9   3   3      341.22      334.62      5.58 o 
  -7   3   3      468.54      498.13      7.54 o 
  -5   3   3      692.11      696.41     10.53 o 
  -3   3   3      765.25      768.73     11.61 o 
  -1   3   3      815.33      833.03     12.58 o 
   1   3   3       24.29       21.25      0.39 o 
   3   3   3      648.47      628.62      9.51 o 
   5   3   3      124.93      137.04      2.61 o 
   7   3   3       49.81       43.58      0.91 o 
   9   3   3      102.38      109.82      2.14 o 
  11   3   3       51.17       41.68      0.92 o 
  13   3   3        7.72        5.97      0.35 o 
  15   3   3        1.20        1.39      0.28 o 
 -20   4   3        1.12        1.40      0.49 o 
 -18   4   3        9.78        8.11      0.38 o 
 -16   4   3        4.51        4.20      0.27 o 
 -14   4   3        1.10        0.80      0.20 o 
 -12   4   3        4.21        3.03      0.23 o 
 -10   4   3      348.30      342.27      5.73 o 
  -8   4   3      146.56      130.21      2.24 o 
  -6   4   3       24.46       23.91      0.44 o 
  -4   4   3      187.02      185.95      2.87 o 
  -2   4   3       21.33       26.10      0.52 o 
   0   4   3       31.32       32.25      0.56 o 
   2   4   3      216.53      195.70      3.02 o 
   4   4   3       50.67       45.55      0.97 o 
   6   4   3        2.08        2.67      0.22 o 
   8   4   3        0.55        0.10      0.18 o 
  10   4   3        1.52        1.20      0.21 o 
  12   4   3        0.60        0.52      0.20 o 
  14   4   3        4.76        4.28      0.35 o 
 -17   5   3        1.46        2.89      0.30 o 
 -15   5   3        1.91        1.74      0.28 o 
 -13   5   3        3.97        3.82      0.27 o 
 -11   5   3        1.23        1.87      0.44 o 
  -9   5   3      134.82      137.54      2.38 o 
  -7   5   3       46.24       44.57      0.86 o 
  -5   5   3        6.36        5.52      0.24 o 
  -3   5   3      110.78       91.34      1.47 o 
  -1   5   3       20.55       21.18      0.43 o 
   1   5   3        9.05        8.98      0.29 o 
   3   5   3      254.80      262.06      4.96 o 
   5   5   3       64.14       62.31      1.30 o 
   7   5   3        1.00        0.99      0.21 o 
   9   5   3        2.93        2.84      0.26 o 
  11   5   3        3.97        4.36      0.58 o 
 -14   6   3        7.02        7.06      0.62 o 
 -12   6   3       23.21       23.45      0.65 o 
 -10   6   3        1.43        1.74      0.27 o 
  -8   6   3       93.93       93.46      1.68 o 
  -6   6   3       49.43       50.17      0.97 o 
  -4   6   3      178.63      176.74      3.12 o 
  -2   6   3       42.91       42.60      0.84 o 
   0   6   3       69.48       69.53      1.27 o 
   2   6   3       29.77       29.80      0.73 o 
   4   6   3        9.65        9.08      0.39 o 
   6   6   3        2.18        1.80      0.25 o 
   8   6   3        2.39        2.61      0.36 o 
  -9   7   3       42.72       46.15      1.24 o 
  -7   7   3       19.00       18.85      0.51 o 
  -5   7   3        3.70        3.26      0.26 o 
  -3   7   3       20.34       21.39      0.60 o 
  -1   7   3       19.47       18.90      1.10 o 
   1   7   3        8.67        9.91      0.42 o 
   3   7   3       10.72       11.97      0.47 o 
   5   7   3       15.88       17.71      0.58 o 
 -22   0   4        0.40       -0.09      0.43 o 
 -18   0   4      213.96      211.73      5.65 o 
 -16   0   4        7.72        5.80      0.35 o 
 -14   0   4       62.19       64.17      1.79 o 
 -12   0   4      110.80      113.58      3.06 o 
 -10   0   4       44.21       66.98      1.49 o 
  -8   0   4       49.77       44.40      1.00 o 
  -6   0   4       32.10       39.47      1.07 o 
  -4   0   4    17985.16    19010.67    744.24 o 
  -2   0   4      229.84      229.26      6.03 o 
   0   0   4     1211.16     1161.18     24.84 o 
   2   0   4      267.68      300.67      6.45 o 
   4   0   4        1.79        3.09      0.24 o 
   6   0   4       81.74       89.24      2.43 o 
   8   0   4      408.76      375.10      9.90 o 
  10   0   4      131.45      124.81      3.40 o 
  14   0   4        3.88        4.47      0.61 o 
  16   0   4        0.03       -0.52      0.52 o 
 -23   1   4        3.36        4.82      0.44 o 
 -21   1   4        0.76       -0.28      0.36 o 
 -19   1   4       13.97       11.65      0.95 o 
 -17   1   4      378.96      380.03      6.35 o 
 -15   1   4       50.29       51.09      0.93 o 
 -13   1   4       44.45       42.00      1.85 o 
 -11   1   4     1775.39     1863.24     30.82 o 
  -9   1   4       63.38       60.29      1.04 o 
  -7   1   4      314.73      320.17      4.85 o 
  -5   1   4     6017.96     5863.44    208.63 o 
  -3   1   4     7444.55     7494.07    126.69 o 
  -1   1   4     1542.18     1521.38     39.49 o 
   1   1   4     1066.20     1173.73     19.44 o 
   3   1   4     2047.15     2174.57     51.71 o 
   5   1   4       47.49       43.61      0.78 o 
   7   1   4       13.77       13.12      0.30 o 
   9   1   4      135.77      135.47      3.01 o 
  11   1   4        5.07        4.19      0.27 o 
  13   1   4        5.68        4.63      0.53 o 
  15   1   4        5.73        8.99      0.59 o 
 -22   2   4        3.60        2.91      0.37 o 
 -20   2   4       14.39       14.41      0.53 o 
 -18   2   4       37.91       33.99      0.78 o 
 -16   2   4       16.30       13.28      0.70 o 
 -14   2   4       52.72       56.03      1.01 o 
 -12   2   4        5.21        4.99      0.19 o 
 -10   2   4      264.15      296.60      4.52 o 
  -8   2   4      118.49      120.25      2.04 o 
  -6   2   4      250.47      250.58      4.18 o 
  -4   2   4      677.17      717.03     13.25 o 
  -2   2   4      790.04      756.72     11.42 o 
   0   2   4      853.20      847.72     12.79 o 
   2   2   4     2100.25     2286.79     43.92 o 
   4   2   4       64.98       73.58      1.43 o 
   6   2   4       38.84       40.78      2.03 o 
   8   2   4       32.19       27.83      0.64 o 
  10   2   4        6.70        4.51      0.47 o 
  12   2   4        6.29        7.17      0.39 o 
  14   2   4        1.95        2.67      0.39 o 
 -21   3   4        1.35        1.92      0.39 o 
 -19   3   4       16.36       14.59      0.47 o 
 -17   3   4        2.30        4.65      0.27 o 
 -15   3   4        1.70        1.49      0.34 o 
 -13   3   4       14.03       13.13      0.34 o 
 -11   3   4      814.52      807.64     13.37 o 
  -9   3   4      287.27      271.21      4.54 o 
  -7   3   4       18.69       14.38      0.31 o 
  -5   3   4       62.58       69.42      1.10 o 
  -3   3   4       48.84       60.30      1.06 o 
  -1   3   4       43.84       54.27      0.88 o 
   1   3   4      145.96      136.22      2.11 o 
   3   3   4     1172.88     1207.55     19.98 o 
   5   3   4       98.06       96.14      1.87 o 
   7   3   4       11.42       12.50      0.38 o 
   9   3   4       45.43       44.78      2.09 o 
  11   3   4        6.19        5.32      0.34 o 
  13   3   4        1.89        1.61      0.26 o 
  15   3   4        2.17        2.69      0.33 o 
 -20   4   4        0.25        0.17      0.24 o 
 -18   4   4       16.56       16.56      0.52 o 
 -16   4   4        0.61        0.54      0.20 o 
 -14   4   4       22.19       20.97      0.55 o 
 -12   4   4       99.11       98.55      1.74 o 
 -10   4   4      245.03      243.97      4.11 o 
  -8   4   4       82.48       74.26      1.32 o 
  -6   4   4      128.90      142.27      2.21 o 
  -4   4   4       36.81       38.96      0.67 o 
  -2   4   4       13.13       10.36      0.28 o 
   0   4   4      315.41      304.26      4.65 o 
   2   4   4      930.42      877.22     16.24 o 
   4   4   4      267.12      255.92      4.82 o 
   6   4   4        1.77        1.82      0.45 o 
   8   4   4       63.16       55.19      1.16 o 
  10   4   4       11.90        9.76      0.38 o 
  12   4   4        0.62       -0.08      0.25 o 
 -17   5   4        1.29        1.69      0.41 o 
 -15   5   4        7.00        6.52      0.34 o 
 -13   5   4       20.19       17.92      0.54 o 
 -11   5   4       64.00       65.02      1.21 o 
  -9   5   4       51.54       47.91      0.92 o 
  -7   5   4        4.23        4.86      0.23 o 
  -5   5   4        5.16        3.47      0.19 o 
  -3   5   4       41.31       43.98      0.76 o 
  -1   5   4       81.83       77.85      1.27 o 
   1   5   4      182.81      178.55      3.41 o 
   3   5   4       19.27       20.19      0.54 o 
   5   5   4       56.07       58.83      1.24 o 
   7   5   4        0.65        0.55      0.20 o 
   9   5   4        1.42        2.87      0.31 o 
  11   5   4        0.69        0.16      0.23 o 
 -14   6   4        0.32        0.03      0.24 o 
 -12   6   4       44.75       46.46      1.23 o 
 -10   6   4       12.95       15.28      0.44 o 
  -8   6   4       45.43       46.45      0.92 o 
  -6   6   4        2.49        2.69      0.30 o 
  -4   6   4       22.29       20.19      0.60 o 
  -2   6   4       31.76       31.92      0.75 o 
   0   6   4       23.08       22.53      0.61 o 
   2   6   4       58.81       59.45      1.27 o 
   4   6   4       22.07       22.64      0.72 o 
   6   6   4        2.00        2.22      0.50 o 
   8   6   4        2.49        2.55      0.30 o 
 -11   7   4        0.77        0.00      0.46 o 
  -9   7   4       38.31       43.99      1.04 o 
  -7   7   4        0.06       -0.18      0.20 o 
  -5   7   4        0.65        2.24      0.26 o 
  -3   7   4        6.28        7.17      0.52 o 
  -1   7   4        8.20        7.42      0.43 o 
   1   7   4        0.90        0.32      0.39 o 
   3   7   4       11.98       12.28      0.49 o 
 -24   0   5        1.89        2.57      0.55 o 
 -22   0   5        0.27        0.50      0.42 o 
 -20   0   5       25.36       28.30      1.35 o 
 -18   0   5       48.91       46.51      1.95 o 
 -16   0   5       26.92       29.39      0.92 o 
 -14   0   5       27.57       19.12      0.51 o 
 -12   0   5      108.05      119.00      2.61 o 
 -10   0   5       11.85        9.82      0.29 o 
  -8   0   5       79.37       89.74      4.70 o 
  -6   0   5     1466.14     1487.53     51.21 o 
  -4   0   5      269.70      300.90      6.45 o 
  -2   0   5      299.41      316.61      8.33 o 
   0   0   5       56.99       62.55      3.75 o 
   2   0   5       41.45       26.65      0.62 o 
   4   0   5        0.08        1.31      0.16 o 
   6   0   5      285.78      294.41      7.79 o 
   8   0   5      446.66      438.98     11.59 o 
  12   0   5        0.52        0.36      0.42 o 
  14   0   5        2.93        2.58      0.55 o 
 -23   1   5        1.76        2.00      0.36 o 
 -21   1   5        0.41        0.26      0.24 o 
 -19   1   5       29.32       31.54      0.84 o 
 -17   1   5       87.83       90.42      1.59 o 
 -15   1   5       14.63       11.53      0.39 o 
 -13   1   5      443.36      461.40      7.78 o 
 -11   1   5      286.46      292.58      4.45 o 
  -9   1   5      309.08      333.70      5.06 o 
  -7   1   5      542.82      596.69      9.02 o 
  -5   1   5      787.28      752.19     11.38 o 
  -3   1   5      280.63      274.56      4.16 o 
  -1   1   5      531.65      523.71      8.67 o 
   1   1   5      494.21      527.13      7.97 o 
   3   1   5      287.68      312.19      5.20 o 
   5   1   5       94.68       93.23      1.60 o 
   7   1   5      279.82      287.11      5.38 o 
   9   1   5      162.90      158.64      3.50 o 
  11   1   5        1.23        1.09      0.22 o 
  13   1   5        5.42        5.95      0.45 o 
  15   1   5        6.95        9.17      0.61 o 
 -22   2   5        0.10       -0.02      0.31 o 
 -20   2   5       30.06       29.18      0.81 o 
 -18   2   5      161.03      161.03      3.10 o 
 -16   2   5       16.24       15.37      0.41 o 
 -14   2   5       64.74       64.60      1.29 o 
 -12   2   5      139.78      134.26      2.56 o 
 -10   2   5       59.41       55.38      0.89 o 
  -8   2   5      138.27      141.52      2.39 o 
  -6   2   5     1706.14     1806.52     27.53 o 
  -4   2   5     1482.04     1628.97     35.21 o 
  -2   2   5      526.75      561.09     10.95 o 
   0   2   5      372.96      391.07      5.93 o 
   2   2   5      488.54      506.98      9.42 o 
   4   2   5       93.41      101.81      1.75 o 
   6   2   5      103.27      107.30      2.07 o 
   8   2   5      156.73      138.44      3.08 o 
  10   2   5       16.92       14.35      0.51 o 
  12   2   5        2.69        2.10      0.26 o 
  14   2   5        4.10        3.61      0.44 o 
 -21   3   5        0.76        0.85      0.28 o 
 -19   3   5        5.91        6.76      0.33 o 
 -17   3   5        3.13        2.74      0.23 o 
 -15   3   5       32.90       30.92      0.63 o 
 -13   3   5       45.34       37.91      0.73 o 
 -11   3   5      284.80      277.69      4.65 o 
  -9   3   5      125.39      127.52      1.98 o 
  -7   3   5        1.60        0.50      0.20 o 
  -5   3   5      387.52      375.81      5.71 o 
  -3   3   5      210.79      236.45      3.61 o 
  -1   3   5       31.74       27.08      0.47 o 
   1   3   5       24.42       21.58      0.47 o 
   3   3   5      259.73      258.29      4.84 o 
   5   3   5       47.52       46.13      0.96 o 
   7   3   5       31.32       24.20      0.69 o 
   9   3   5       18.42       16.84      0.55 o 
  11   3   5        6.80        6.94      0.39 o 
  13   3   5        0.97        1.11      0.28 o 
 -20   4   5        1.92        1.36      0.26 o 
 -18   4   5        0.51        0.37      0.28 o 
 -16   4   5        8.01        6.94      0.33 o 
 -14   4   5       84.15       85.94      1.54 o 
 -12   4   5      255.35      259.55      4.38 o 
 -10   4   5        1.73        1.70      0.25 o 
  -8   4   5       55.99       48.11      0.89 o 
  -6   4   5      206.24      220.00      3.38 o 
  -4   4   5       13.99       13.06      0.63 o 
  -2   4   5       66.66       68.00      1.10 o 
   0   4   5      110.11      112.35      1.95 o 
   2   4   5      191.69      184.19      3.50 o 
   4   4   5        2.90        2.54      0.21 o 
   6   4   5       17.40       17.17      0.48 o 
   8   4   5       18.04       14.51      0.44 o 
  10   4   5        3.49        2.93      0.31 o 
  12   4   5        0.32        0.11      0.29 o 
 -19   5   5       27.66       33.28      0.85 o 
 -17   5   5        4.05        3.54      0.29 o 
 -15   5   5        1.88        1.36      0.37 o 
 -13   5   5       61.16       57.75      1.10 o 
 -11   5   5       54.62       53.00      1.01 o 
  -9   5   5       27.35       28.32      0.60 o 
  -7   5   5      112.08       99.98      1.76 o 
  -5   5   5      172.77      164.99      2.58 o 
  -3   5   5       25.81       25.97      0.50 o 
  -1   5   5       14.91       15.61      0.46 o 
   1   5   5       92.74       93.53      1.86 o 
   3   5   5       37.52       38.18      0.86 o 
   5   5   5        4.49        6.03      0.31 o 
   7   5   5       10.69       12.76      0.61 o 
   9   5   5        6.17        8.90      0.40 o 
 -16   6   5        6.18        6.60      0.38 o 
 -14   6   5       15.84       17.10      0.56 o 
 -12   6   5      128.48      129.23      2.29 o 
 -10   6   5        3.67        2.97      0.24 o 
  -8   6   5       12.86       13.75      0.40 o 
  -6   6   5       93.71       86.18      1.56 o 
  -4   6   5        8.11        6.97      0.29 o 
  -2   6   5        0.94        0.42      0.20 o 
   0   6   5       61.17       62.31      1.32 o 
   2   6   5       75.71       78.67      1.63 o 
   4   6   5       16.49       18.89      0.57 o 
   6   6   5        3.57        4.26      0.32 o 
 -11   7   5        2.94        2.05      0.56 o 
  -9   7   5        1.00        0.95      0.23 o 
  -7   7   5        5.47        4.66      0.28 o 
  -5   7   5       10.34       13.06      0.46 o 
  -3   7   5        2.36        1.33      0.30 o 
  -1   7   5        0.33        0.65      0.30 o 
   1   7   5        1.61        1.83      0.29 o 
 -22   0   6        0.02       -0.30      0.37 o 
 -20   0   6        7.24        8.06      0.68 o 
 -18   0   6       15.05       17.02      0.63 o 
 -16   0   6        0.54        0.41      0.28 o 
 -14   0   6      211.80      226.55      4.91 o 
 -12   0   6       33.43       35.42      0.84 o 
 -10   0   6      681.56      768.13     20.01 o 
  -8   0   6     1612.49     1714.80     83.80 o 
  -6   0   6       39.55       36.41      1.04 o 
  -4   0   6       23.59       26.13      0.66 o 
  -2   0   6      773.34      801.69     29.91 o 
   0   0   6       48.50       51.73      1.15 o 
   2   0   6      318.75      321.94      6.90 o 
   4   0   6      345.40      357.06      9.43 o 
   6   0   6       17.09       20.21      0.70 o 
   8   0   6       17.67       17.89      0.94 o 
  10   0   6        8.85       11.62      0.79 o 
  12   0   6        7.41        8.65      0.82 o 
  14   0   6        0.40        0.77      0.56 o 
 -23   1   6        0.08       -0.34      0.34 o 
 -21   1   6       23.48       21.25      0.64 o 
 -19   1   6       33.35       37.34      1.16 o 
 -17   1   6       12.32       12.23      0.55 o 
 -15   1   6       20.42       19.31      0.45 o 
 -13   1   6       67.45       72.36      1.15 o 
 -11   1   6      244.91      246.17      3.75 o 
  -9   1   6      205.65      231.47      3.53 o 
  -7   1   6     3742.78     3869.82     73.83 o 
  -5   1   6      647.07      725.79     10.96 o 
  -3   1   6       91.90       99.99      1.54 o 
  -1   1   6     1208.26     1275.52     27.81 o 
   1   1   6      151.60      159.01      2.43 o 
   3   1   6       53.36       55.89      0.98 o 
   5   1   6        8.65        8.95      0.29 o 
   7   1   6      173.37      173.95      3.82 o 
   9   1   6       17.81       14.37      0.50 o 
  11   1   6        0.08        0.04      0.28 o 
  13   1   6       10.84       13.48      0.69 o 
 -22   2   6        0.66        0.62      0.99 o 
 -20   2   6       41.39       40.15      0.90 o 
 -18   2   6       83.57       80.53      1.53 o 
 -16   2   6        5.83        5.53      0.25 o 
 -14   2   6       63.90       65.92      1.17 o 
 -12   2   6       89.29       91.29      1.44 o 
 -10   2   6       98.01       96.79      1.51 o 
  -8   2   6      109.14      107.25      1.66 o 
  -6   2   6     2497.84     2496.64     74.51 o 
  -4   2   6      331.04      366.42      5.56 o 
  -2   2   6      212.21      182.17      3.06 o 
   0   2   6      186.15      201.13      3.07 o 
   2   2   6      133.41      130.57      2.22 o 
   4   2   6        4.06        3.90      0.36 o 
   6   2   6        6.57        7.57      0.30 o 
   8   2   6      142.86      130.70      2.93 o 
  10   2   6        0.07        0.03      0.42 o 
  12   2   6        0.77        1.07      0.36 o 
 -23   3   6        1.55        0.99      0.37 o 
 -21   3   6        2.23        2.66      0.32 o 
 -19   3   6       15.30       15.89      0.48 o 
 -17   3   6        0.86        0.71      0.16 o 
 -15   3   6       45.60       49.13      0.93 o 
 -13   3   6      324.38      324.72      5.43 o 
 -11   3   6      147.73      138.17      2.64 o 
  -9   3   6        1.03        1.44      0.14 o 
  -7   3   6      619.09      631.94     10.49 o 
  -5   3   6       54.14       48.41      0.79 o 
  -3   3   6       33.42       32.57      0.56 o 
  -1   3   6      148.69      141.91      2.20 o 
   1   3   6       81.31       70.20      1.24 o 
   3   3   6       15.13       16.03      0.43 o 
   5   3   6       27.38       27.70      0.75 o 
   7   3   6       45.26       37.20      0.83 o 
   9   3   6        2.24        2.68      0.28 o 
  11   3   6        1.09        1.09      0.26 o 
 -20   4   6       11.13       11.34      0.52 o 
 -18   4   6        5.86        5.90      0.32 o 
 -16   4   6       33.97       35.85      0.73 o 
 -14   4   6       57.45       56.08      1.05 o 
 -12   4   6      423.99      420.06      7.02 o 
 -10   4   6        1.97        3.39      0.18 o 
  -8   4   6       72.43       66.59      1.08 o 
  -6   4   6      189.29      205.57      3.17 o 
  -4   4   6       12.86       12.31      0.29 o 
  -2   4   6       28.41       30.15      0.55 o 
   0   4   6      376.32      388.72      6.51 o 
   2   4   6      117.94      119.00      2.31 o 
   4   4   6        2.12        1.79      0.21 o 
   6   4   6       17.55       18.68      0.51 o 
   8   4   6        5.64        4.15      0.27 o 
  10   4   6        6.30        5.47      0.46 o 
 -19   5   6        5.48        7.10      0.45 o 
 -17   5   6        8.81        8.54      0.44 o 
 -15   5   6        1.94        0.92      0.22 o 
 -13   5   6       17.50       18.96      0.48 o 
 -11   5   6        4.49        3.44      0.22 o 
  -9   5   6       16.03       11.61      0.35 o 
  -7   5   6       44.92       38.24      0.76 o 
  -5   5   6       68.19       54.99      0.93 o 
  -3   5   6        8.52        8.00      0.34 o 
  -1   5   6       74.52       72.26      1.47 o 
   1   5   6       10.93       10.41      0.39 o 
   3   5   6        2.63        2.19      0.26 o 
   5   5   6        6.04        7.59      0.36 o 
   7   5   6       20.69       22.96      0.64 o 
   9   5   6        1.71        2.48      0.41 o 
 -16   6   6        3.51        4.21      0.39 o 
 -14   6   6       12.98       13.32      0.59 o 
 -12   6   6      109.55      126.62      2.24 o 
 -10   6   6        9.76        8.14      0.33 o 
  -8   6   6       18.82       20.23      0.51 o 
  -6   6   6        6.79        5.82      0.28 o 
  -4   6   6       10.58        8.61      0.75 o 
  -2   6   6        5.57        4.73      0.29 o 
   0   6   6       76.32       80.72      1.66 o 
   2   6   6       43.00       45.65      1.11 o 
   4   6   6        3.14        3.22      0.30 o 
  -9   7   6        5.18        6.40      0.33 o 
  -7   7   6       21.49       22.98      0.58 o 
  -5   7   6        3.54        3.33      0.39 o 
  -3   7   6        6.22        5.98      0.42 o 
  -1   7   6        5.69        5.75      0.35 o 
 -22   0   7        1.23       -0.25      0.42 o 
 -20   0   7       58.38       62.25      2.58 o 
 -18   0   7       56.96       54.45      1.56 o 
 -16   0   7      118.18      128.04      2.83 o 
 -14   0   7     1086.94     1142.17     24.39 o 
 -12   0   7      593.22      609.42     15.89 o 
 -10   0   7      151.00      145.30      3.90 o 
  -8   0   7      941.42      959.82     25.16 o 
  -6   0   7      140.18      151.07      4.03 o 
  -4   0   7      681.61      706.90     15.09 o 
  -2   0   7     1479.82     1442.79     30.94 o 
   0   0   7      497.52      544.82     14.30 o 
   2   0   7       47.43       43.21      1.92 o 
   4   0   7        0.19        1.63      0.19 o 
   6   0   7        3.50        2.06      0.37 o 
   8   0   7       41.31       42.11      1.84 o 
  10   0   7        1.12        1.48      0.48 o 
  12   0   7       12.15       16.28      1.05 o 
 -23   1   7        0.78        0.18      0.46 o 
 -21   1   7      105.19      101.18      4.04 o 
 -19   1   7       11.56       12.67      0.58 o 
 -17   1   7        3.49        2.91      0.18 o 
 -15   1   7       95.50       98.21      1.55 o 
 -13   1   7      130.50      136.96      2.12 o 
 -11   1   7       79.89       81.14      1.28 o 
  -9   1   7      458.53      465.17      7.71 o 
  -7   1   7     3215.02     3311.94     73.25 o 
  -5   1   7      228.54      252.12      3.83 o 
  -3   1   7      299.18      317.37      5.28 o 
  -1   1   7      236.23      248.14      3.78 o 
   1   1   7       34.16       34.67      0.72 o 
   3   1   7        3.90        4.74      0.25 o 
   5   1   7      277.66      263.43      4.95 o 
   7   1   7       58.09       59.00      1.41 o 
   9   1   7        0.42        0.45      0.22 o 
  11   1   7        3.16        3.21      0.41 o 
 -24   2   7        0.44        0.06      0.49 o 
 -22   2   7       10.46       12.34      0.88 o 
 -20   2   7       40.82       30.60      0.99 o 
 -18   2   7        8.29        6.83      0.30 o 
 -16   2   7        4.42        4.68      0.20 o 
 -14   2   7       89.23       80.03      1.40 o 
 -12   2   7      101.75       96.67      1.52 o 
 -10   2   7      211.60      217.18      3.32 o 
  -8   2   7      538.26      480.23      7.96 o 
  -6   2   7      515.83      477.62      7.23 o 
  -4   2   7       30.17       31.90      0.54 o 
  -2   2   7        0.69        5.46      0.19 o 
   0   2   7      212.79      231.69      4.35 o 
   2   2   7       43.02       43.45      0.80 o 
   4   2   7       90.05       91.70      1.78 o 
   6   2   7       37.55       44.10      1.10 o 
   8   2   7       28.88       27.72      0.94 o 
  10   2   7        0.33        0.29      0.24 o 
  12   2   7        1.33        1.03      0.63 o 
 -23   3   7        7.52        7.25      0.70 o 
 -21   3   7       12.54       12.94      0.55 o 
 -19   3   7        1.77        1.66      0.27 o 
 -17   3   7        3.06        3.88      0.29 o 
 -15   3   7      184.04      185.85      4.66 o 
 -13   3   7      405.12      403.23      6.73 o 
 -11   3   7       34.65       33.48      0.59 o 
  -9   3   7      174.19      182.18      2.81 o 
  -7   3   7       13.23       21.00      0.86 o 
  -5   3   7       28.58       28.96      0.62 o 
  -3   3   7       20.44       16.77      0.34 o 
  -1   3   7     1390.67     1383.35     22.89 o 
   1   3   7        0.60        1.20      0.19 o 
   3   3   7       46.10       42.97      0.91 o 
   5   3   7       34.31       33.61      0.75 o 
   7   3   7        4.18        2.98      0.65 o 
   9   3   7        1.50        1.06      0.27 o 
  11   3   7        1.17        1.70      0.30 o 
 -22   4   7        6.69        7.47      0.74 o 
 -20   4   7        4.01        5.33      0.39 o 
 -18   4   7        9.53       10.14      0.46 o 
 -16   4   7        0.27       -0.07      0.18 o 
 -14   4   7        4.95        4.51      0.23 o 
 -12   4   7       66.92       63.42      1.16 o 
 -10   4   7       16.05       15.97      0.39 o 
  -8   4   7      185.70      164.46      2.56 o 
  -6   4   7       38.14       38.22      0.73 o 
  -4   4   7      127.82      123.19      1.94 o 
  -2   4   7      236.01      219.11      3.71 o 
   0   4   7       12.49       10.54      0.48 o 
   2   4   7       56.24       57.45      1.20 o 
   4   4   7       20.89       20.77      0.55 o 
   6   4   7       30.01       30.30      0.73 o 
   8   4   7       12.45       13.18      0.65 o 
 -19   5   7        0.82        1.64      0.31 o 
 -17   5   7        3.44        3.23      0.32 o 
 -15   5   7       35.99       35.92      0.84 o 
 -13   5   7       13.97       15.60      0.51 o 
 -11   5   7       16.69       16.31      0.42 o 
  -9   5   7        4.89        4.12      0.22 o 
  -7   5   7        6.72        5.53      0.78 o 
  -5   5   7        3.33        2.84      0.17 o 
  -3   5   7       33.69       36.71      0.74 o 
  -1   5   7      198.56      206.61      3.94 o 
   1   5   7       28.14       28.91      0.70 o 
   3   5   7       17.53       18.25      0.53 o 
   5   5   7        8.34       12.33      0.46 o 
   7   5   7        3.06        2.91      0.28 o 
 -16   6   7        5.92        5.89      0.44 o 
 -14   6   7        5.23        4.48      0.33 o 
 -12   6   7       27.45       28.86      0.74 o 
 -10   6   7        4.35        4.34      0.25 o 
  -8   6   7        7.95        5.58      0.26 o 
  -6   6   7       10.84        9.88      0.34 o 
  -4   6   7       10.20       11.26      0.63 o 
  -2   6   7       29.42       30.19      0.76 o 
   0   6   7       43.22       44.71      1.02 o 
   2   6   7       16.84       19.56      0.76 o 
   4   6   7        5.75        6.07      0.35 o 
  -9   7   7        5.75        6.48      0.36 o 
  -7   7   7       25.68       34.25      2.90 o 
  -5   7   7        3.61        3.65      0.36 o 
  -3   7   7        9.84        9.70      0.51 o 
 -24   0   8        5.76        3.84      0.61 o 
 -22   0   8        1.13        0.40      0.40 o 
 -20   0   8        0.51        0.92      0.42 o 
 -18   0   8        0.15       -0.03      0.26 o 
 -16   0   8       65.88       61.88      1.79 o 
 -14   0   8      421.42      459.91     17.07 o 
 -12   0   8      197.92      205.14      5.48 o 
 -10   0   8      427.45      480.20     12.65 o 
  -8   0   8        2.66        4.04      0.24 o 
  -6   0   8       62.78       66.28      1.76 o 
  -4   0   8        1.41        2.73      0.23 o 
  -2   0   8      945.94      970.30     20.70 o 
   0   0   8      148.70      152.87      3.32 o 
   2   0   8        2.12        2.09      0.28 o 
   4   0   8      237.79      234.23      6.25 o 
   6   0   8        9.83       12.32      0.58 o 
   8   0   8        0.02       -0.19      0.40 o 
  10   0   8        2.46        4.11      0.62 o 
 -25   1   8        1.38        1.04      0.53 o 
 -23   1   8        5.76        5.38      0.45 o 
 -21   1   8      132.84      133.46      3.68 o 
 -19   1   8        0.93        0.47      0.24 o 
 -17   1   8      171.99      165.54      3.66 o 
 -15   1   8       71.86       67.85      1.36 o 
 -13   1   8      116.95      119.91      2.05 o 
 -11   1   8      118.03      118.37      2.26 o 
  -9   1   8     1806.03     1782.56     47.77 o 
  -7   1   8      804.51      836.23     12.63 o 
  -5   1   8      581.19      611.97      9.25 o 
  -3   1   8       81.58       85.96      1.34 o 
  -1   1   8      182.98      188.36      3.16 o 
   1   1   8        9.35        8.78      0.26 o 
   3   1   8       10.65       10.52      0.33 o 
   5   1   8      364.74      354.98      6.66 o 
   7   1   8        8.58        8.62      0.40 o 
   9   1   8        5.35        7.21      0.39 o 
  11   1   8       15.63       21.08      1.25 o 
 -24   2   8        0.19       -0.42      0.42 o 
 -22   2   8       67.85       68.27      2.06 o 
 -20   2   8        3.30        3.68      0.31 o 
 -18   2   8       23.50       22.41      0.66 o 
 -16   2   8       24.35       24.20      0.59 o 
 -14   2   8      272.27      253.31      4.77 o 
 -12   2   8       70.51       66.44      1.18 o 
 -10   2   8      150.07      155.13      2.95 o 
  -8   2   8      839.16      828.04     12.50 o 
  -6   2   8       41.23       47.21      0.77 o 
  -4   2   8       57.08       56.15      0.90 o 
  -2   2   8      164.42      160.49      2.71 o 
   0   2   8       40.48       38.08      0.93 o 
   2   2   8        0.77        0.49      0.14 o 
   4   2   8       78.28       69.00      1.61 o 
   6   2   8        5.60        5.89      0.33 o 
   8   2   8        1.46        1.04      0.25 o 
  10   2   8        4.74        5.30      0.35 o 
 -23   3   8        0.56       -0.36      0.39 o 
 -21   3   8        4.77        5.71      0.49 o 
 -19   3   8        1.66        1.50      0.25 o 
 -17   3   8       21.87       22.21      0.58 o 
 -15   3   8      403.95      389.61      7.30 o 
 -13   3   8       14.47       12.88      0.78 o 
 -11   3   8        3.65        3.63      0.17 o 
  -9   3   8      217.58      221.79      3.41 o 
  -7   3   8       94.89       85.72      1.36 o 
  -5   3   8       55.57       62.30      1.01 o 
  -3   3   8      113.46      109.84      2.12 o 
  -1   3   8      570.51      601.04     10.00 o 
   1   3   8       27.81       24.30      0.58 o 
   3   3   8        4.28        5.27      0.45 o 
   5   3   8        9.05        6.64      0.37 o 
   7   3   8        6.00        5.20      0.44 o 
   9   3   8        1.81        1.97      0.38 o 
 -22   4   8       12.25       16.46      0.83 o 
 -20   4   8        0.71        0.23      0.35 o 
 -18   4   8        7.00        6.30      0.48 o 
 -16   4   8       29.60       26.05      0.75 o 
 -14   4   8        9.60        8.52      0.40 o 
 -12   4   8       34.65       33.39      0.89 o 
 -10   4   8       83.70       83.21      1.93 o 
  -8   4   8       96.26       85.04      1.50 o 
  -6   4   8      190.62      190.24      2.95 o 
  -4   4   8      147.43      153.55      2.63 o 
  -2   4   8       23.23       19.64      0.46 o 
   0   4   8       34.54       33.38      0.86 o 
   2   4   8        6.77        8.53      0.34 o 
   4   4   8       20.01       21.28      0.57 o 
   6   4   8        5.10        6.62      0.40 o 
   8   4   8        2.37        2.91      0.34 o 
 -19   5   8        4.67        4.91      0.38 o 
 -17   5   8        2.57        2.89      0.44 o 
 -15   5   8       31.35       31.94      0.78 o 
 -13   5   8        4.85        4.72      0.28 o 
 -11   5   8       26.74       27.50      0.68 o 
  -9   5   8       48.73       44.48      0.98 o 
  -7   5   8       11.44       11.39      0.32 o 
  -5   5   8       57.81       55.62      1.05 o 
  -3   5   8       16.70       19.69      0.63 o 
  -1   5   8       81.52       87.67      1.77 o 
   1   5   8        9.54        9.73      0.40 o 
   3   5   8       54.94       64.52      1.37 o 
   5   5   8        3.77        6.52      0.35 o 
 -16   6   8       23.69       23.12      0.67 o 
 -14   6   8        3.13        3.07      0.37 o 
 -12   6   8        2.62        2.41      0.27 o 
 -10   6   8        1.06        0.24      0.22 o 
  -8   6   8        6.05        5.92      0.31 o 
  -6   6   8        9.62       10.11      0.48 o 
  -4   6   8       17.32       21.82      0.90 o 
  -2   6   8       56.95       57.85      1.25 o 
   0   6   8        0.66        1.95      0.28 o 
   2   6   8        7.24        7.70      0.47 o 
 -24   0   9        8.94       12.62      0.94 o 
 -22   0   9        8.59        9.40      0.74 o 
 -20   0   9        0.13        0.65      0.40 o 
 -18   0   9       17.86       22.55      0.81 o 
 -16   0   9       30.96       26.51      0.89 o 
 -14   0   9       97.88       88.53      2.47 o 
 -12   0   9       40.05       36.54      1.10 o 
 -10   0   9       45.19       39.73      1.17 o 
  -8   0   9      116.81      104.49      2.84 o 
  -6   0   9        4.99        3.79      0.17 o 
  -4   0   9        2.14        1.88      0.35 o 
  -2   0   9        0.07        0.70      0.12 o 
   0   0   9      139.85      132.51      3.57 o 
   2   0   9      173.71      187.37      7.15 o 
   4   0   9        3.88        3.79      0.81 o 
   6   0   9        0.13       -0.22      0.26 o 
   8   0   9        0.04       -0.34      0.43 o 
  10   0   9        0.47        0.99      0.55 o 
 -25   1   9        2.67        2.69      0.55 o 
 -23   1   9        9.49        9.66      0.78 o 
 -21   1   9        3.02        4.14      0.38 o 
 -19   1   9        4.88        5.73      0.41 o 
 -17   1   9      170.53      173.28      3.84 o 
 -15   1   9        6.25        6.68      0.28 o 
 -13   1   9       30.17       31.93      1.20 o 
 -11   1   9      180.87      192.82      3.65 o 
  -9   1   9       39.13       43.10      0.89 o 
  -7   1   9       74.80       79.91      1.38 o 
  -5   1   9       83.50       91.68      1.43 o 
  -3   1   9       44.97       49.06      0.79 o 
  -1   1   9       35.89       30.66      0.58 o 
   1   1   9       58.60       59.79      1.39 o 
   3   1   9       96.78      102.76      2.01 o 
   5   1   9       61.65       60.67      1.45 o 
   7   1   9       25.69       26.00      0.75 o 
   9   1   9       10.52       12.25      0.88 o 
 -24   2   9       17.60       15.53      1.08 o 
 -22   2   9       13.59       14.32      0.56 o 
 -20   2   9       22.09       23.79      0.72 o 
 -18   2   9        7.90        6.90      0.37 o 
 -16   2   9      493.44      503.98     10.88 o 
 -14   2   9       19.75       18.48      0.56 o 
 -12   2   9      142.33      134.00      2.58 o 
 -10   2   9      454.98      474.07     10.38 o 
  -8   2   9      231.31      243.25      4.08 o 
  -6   2   9       49.44       37.53      0.70 o 
  -4   2   9      187.03      185.31      2.85 o 
  -2   2   9      168.17      156.72      2.98 o 
   0   2   9       18.89       16.57      0.42 o 
   2   2   9        9.88       10.44      0.35 o 
   4   2   9      164.11      158.74      3.52 o 
   6   2   9       13.88       14.49      0.53 o 
   8   2   9        3.88        4.04      0.34 o 
 -23   3   9       13.48       14.67      0.76 o 
 -21   3   9        5.16        4.69      0.44 o 
 -19   3   9        6.18        6.13      0.89 o 
 -17   3   9       58.90       62.58      1.52 o 
 -15   3   9      151.18      142.47      3.20 o 
 -13   3   9       52.58       50.51      1.06 o 
 -11   3   9      188.10      181.52      3.09 o 
  -9   3   9       51.86       55.01      1.13 o 
  -7   3   9       75.64       80.20      1.41 o 
  -5   3   9       30.48       27.75      0.51 o 
  -3   3   9      128.67      124.64      2.40 o 
  -1   3   9       17.59       20.85      0.47 o 
   1   3   9       33.06       29.58      0.79 o 
   3   3   9        3.26        2.84      0.40 o 
   5   3   9        0.90        0.90      0.30 o 
   7   3   9        7.30        6.52      0.55 o 
 -22   4   9        2.85        4.45      0.51 o 
 -20   4   9        0.49       -0.17      0.26 o 
 -18   4   9       11.07       10.66      0.48 o 
 -16   4   9       53.98       52.20      1.32 o 
 -14   4   9       10.71       10.49      0.42 o 
 -12   4   9       12.12       11.79      0.44 o 
 -10   4   9       29.92       28.96      0.60 o 
  -8   4   9      131.70      121.05      2.35 o 
  -6   4   9       23.68       23.87      0.68 o 
  -4   4   9      203.94      193.39      3.30 o 
  -2   4   9       46.62       47.10      0.90 o 
   0   4   9       13.57       11.19      0.42 o 
   2   4   9       12.63       12.24      0.42 o 
   4   4   9        8.62        8.30      0.43 o 
   6   4   9        3.14        3.90      0.35 o 
 -19   5   9        0.34        0.28      0.35 o 
 -17   5   9        2.64        3.17      0.41 o 
 -15   5   9       41.21       43.55      1.91 o 
 -13   5   9        6.22        7.45      0.33 o 
 -11   5   9       54.57       49.48      1.08 o 
  -9   5   9      173.47      164.90      3.19 o 
  -7   5   9        1.10        1.36      0.20 o 
  -5   5   9       48.53       47.45      1.03 o 
  -3   5   9       65.87       68.77      1.65 o 
  -1   5   9       17.08       19.74      0.55 o 
   1   5   9        9.68       10.40      0.42 o 
   3   5   9       29.24       29.48      0.74 o 
 -16   6   9       40.45       48.07      1.29 o 
 -14   6   9        2.66        3.35      0.41 o 
 -12   6   9        0.76        0.37      0.23 o 
 -10   6   9        0.40        0.49      0.22 o 
  -8   6   9        4.35        6.97      0.41 o 
  -6   6   9        7.86        8.90      0.62 o 
  -4   6   9       44.16       47.89      1.24 o 
  -2   6   9       18.16       25.33      0.80 o 
   0   6   9       18.14       20.16      1.12 o 
 -26   0  10        7.31       10.84      0.94 o 
 -24   0  10       39.56       50.21      2.23 o 
 -22   0  10       21.48       24.79      1.31 o 
 -20   0  10        5.05        6.77      0.62 o 
 -18   0  10       99.57      108.57      3.04 o 
 -16   0  10        3.71        3.73      0.31 o 
 -14   0  10        0.25        0.29      0.19 o 
 -12   0  10       30.04       30.44      0.96 o 
 -10   0  10      325.94      335.56      8.89 o 
  -8   0  10       78.54       81.06      2.24 o 
  -6   0  10      466.26      438.45     11.56 o 
  -4   0  10      275.02      272.86      7.23 o 
  -2   0  10      417.64      416.79     10.98 o 
   0   0  10        2.11        2.83      0.26 o 
   2   0  10      258.04      271.06     10.29 o 
   4   0  10        2.23        0.61      0.35 o 
   6   0  10        9.03        9.95      0.82 o 
   8   0  10       13.44       15.94      1.05 o 
 -25   1  10       14.38       14.11      0.72 o 
 -23   1  10        0.98        1.95      0.38 o 
 -21   1  10       13.13       13.48      0.62 o 
 -19   1  10        5.53        6.51      0.47 o 
 -17   1  10       61.21       61.50      1.27 o 
 -15   1  10       18.13       16.34      0.45 o 
 -13   1  10       14.85       13.11      0.37 o 
 -11   1  10      160.22      166.98      3.18 o 
  -9   1  10      112.30       99.81      1.94 o 
  -7   1  10      137.49      123.45      2.36 o 
  -5   1  10       55.71       60.04      1.19 o 
  -3   1  10      217.83      199.02      3.35 o 
  -1   1  10       18.42       19.38      0.48 o 
   1   1  10       69.28       66.12      1.60 o 
   3   1  10        7.87        9.29      0.40 o 
   5   1  10       46.53       53.22      1.30 o 
   7   1  10        8.55       10.62      0.59 o 
 -24   2  10       31.87       34.76      1.21 o 
 -22   2  10        4.31        3.71      0.33 o 
 -20   2  10       28.61       24.72      0.75 o 
 -18   2  10       77.92       83.93      1.97 o 
 -16   2  10       23.80       26.39      0.75 o 
 -14   2  10       55.34       60.48      1.24 o 
 -12   2  10      142.70      128.79      2.88 o 
 -10   2  10     1032.97     1061.48     19.70 o 
  -8   2  10       86.01       78.72      1.55 o 
  -6   2  10       22.68       22.33      0.46 o 
  -4   2  10       60.47       59.01      1.19 o 
  -2   2  10       71.43       67.04      1.20 o 
   0   2  10       11.66       13.24      0.38 o 
   2   2  10      107.23      104.27      2.36 o 
   4   2  10        8.99        8.28      0.42 o 
   6   2  10        4.43        4.62      0.33 o 
 -23   3  10       13.29       16.46      0.94 o 
 -21   3  10        0.40        0.43      0.31 o 
 -19   3  10       16.58       18.72      0.64 o 
 -17   3  10      121.50      124.65      2.84 o 
 -15   3  10      159.96      162.58      3.63 o 
 -13   3  10      144.94      145.16      2.81 o 
 -11   3  10      269.68      250.08      4.73 o 
  -9   3  10      249.65      231.77      3.92 o 
  -7   3  10       37.19       32.44      0.64 o 
  -5   3  10      161.58      153.86      2.95 o 
  -3   3  10      179.11      161.55      3.10 o 
  -1   3  10       10.03        9.04      0.42 o 
   1   3  10       31.74       31.86      0.73 o 
   3   3  10        3.23        3.30      0.29 o 
   5   3  10        6.40        6.69      0.38 o 
 -22   4  10        0.83        0.72      0.39 o 
 -20   4  10        2.15        2.53      0.31 o 
 -18   4  10       21.43       22.06      1.12 o 
 -16   4  10        6.59        5.76      0.36 o 
 -14   4  10        6.16        5.75      0.34 o 
 -12   4  10        4.55        4.52      0.31 o 
 -10   4  10       15.45       11.54      0.44 o 
  -8   4  10      105.83      100.04      1.76 o 
  -6   4  10       20.93       21.26      0.55 o 
  -4   4  10       54.44       57.23      1.71 o 
  -2   4  10       19.83       19.65      0.61 o 
   0   4  10        0.25        0.10      0.27 o 
   2   4  10       13.32       15.31      0.55 o 
   4   4  10        0.61        0.10      0.28 o 
 -19   5  10        2.13        2.48      0.35 o 
 -17   5  10       14.04       17.58      0.75 o 
 -15   5  10       11.03       11.00      0.50 o 
 -13   5  10        5.47        5.67      0.46 o 
 -11   5  10       27.09       26.68      0.78 o 
  -9   5  10        6.65        5.81      0.44 o 
  -7   5  10       30.78       27.92      0.83 o 
  -5   5  10       40.85       42.97      0.96 o 
  -3   5  10        3.18        4.93      0.34 o 
  -1   5  10        8.04        7.93      0.42 o 
   1   5  10        1.27        1.30      0.40 o 
 -14   6  10        3.39        4.80      0.37 o 
 -12   6  10        3.46        2.32      0.32 o 
 -10   6  10       21.74       26.47      0.82 o 
  -8   6  10        1.80        1.49      0.68 o 
  -6   6  10        0.41        0.57      0.27 o 
  -4   6  10       53.54       57.12      1.44 o 
  -2   6  10       17.72       15.95      0.62 o 
 -26   0  11       12.13       13.48      1.04 o 
 -24   0  11        6.75        7.78      0.77 o 
 -22   0  11        3.80        3.33      0.58 o 
 -20   0  11       32.46       30.97      1.37 o 
 -18   0  11       90.76       85.11      3.42 o 
 -16   0  11        0.00       -0.01      0.32 o 
 -14   0  11       21.96       21.94      0.77 o 
 -12   0  11      325.23      335.64      8.92 o 
 -10   0  11       57.59       59.78      1.71 o 
  -8   0  11       38.48       40.47      1.20 o 
  -6   0  11       66.53       64.83      1.82 o 
  -4   0  11      160.45      178.10      6.84 o 
  -2   0  11      295.29      289.84     10.98 o 
   0   0  11       26.53       27.36      1.31 o 
   2   0  11        0.96        1.74      0.83 o 
   4   0  11        1.63        0.97      0.31 o 
   6   0  11        1.36        1.37      0.49 o 
 -25   1  11        1.98        1.29      0.59 o 
 -23   1  11       18.06       19.59      0.80 o 
 -21   1  11        6.42        6.83      0.53 o 
 -19   1  11      129.29      134.48      3.04 o 
 -17   1  11       30.52       29.11      0.70 o 
 -15   1  11       10.02        8.15      0.68 o 
 -13   1  11       16.80       19.90      1.26 o 
 -11   1  11      246.26      263.36      4.97 o 
  -9   1  11      203.06      200.84      3.81 o 
  -7   1  11      155.58      150.83      2.88 o 
  -5   1  11      300.87      283.20      6.16 o 
  -3   1  11       68.62       67.38      1.56 o 
  -1   1  11      103.03      107.80      2.42 o 
   1   1  11      187.16      186.66      4.12 o 
   3   1  11       22.65       24.82      0.89 o 
   5   1  11       10.55       12.58      0.51 o 
   7   1  11        0.38        0.43      0.37 o 
 -24   2  11       10.75       10.80      0.64 o 
 -22   2  11        1.41        0.73      0.29 o 
 -20   2  11       16.37       14.30      0.60 o 
 -18   2  11      133.91      132.74      3.01 o 
 -16   2  11       24.76       30.22      0.72 o 
 -14   2  11       44.36       45.63      0.98 o 
 -12   2  11      484.66      473.12     10.25 o 
 -10   2  11       46.77       50.02      1.21 o 
  -8   2  11       71.64       67.48      1.36 o 
  -6   2  11      176.58      181.84      4.01 o 
  -4   2  11      166.07      171.70      4.68 o 
  -2   2  11       11.76       11.51      0.36 o 
   0   2  11       42.95       45.06      1.13 o 
   2   2  11       64.27       69.09      2.01 o 
   4   2  11       40.29       40.09      1.37 o 
   6   2  11        6.57        5.44      0.37 o 
 -23   3  11        1.13        1.05      0.45 o 
 -21   3  11        0.02       -0.10      0.33 o 
 -19   3  11       76.55       72.61      1.76 o 
 -17   3  11        2.02        1.61      0.28 o 
 -15   3  11        1.74        0.88      0.25 o 
 -13   3  11        5.83        6.26      0.30 o 
 -11   3  11      185.56      170.80      3.28 o 
  -9   3  11       11.58       10.26      0.36 o 
  -7   3  11        6.50        5.11      0.28 o 
  -5   3  11      165.74      164.44      3.65 o 
  -3   3  11       14.64       13.84      0.43 o 
   1   3  11       13.78       14.26      0.66 o 
   3   3  11       18.20       18.37      0.92 o 
   5   3  11        2.91        3.35      0.41 o 
 -22   4  11        1.46        0.93      0.40 o 
 -20   4  11        6.90        9.49      0.64 o 
 -18   4  11       69.27       75.11      1.83 o 
 -16   4  11        0.62        0.28      0.25 o 
 -14   4  11       11.14       11.47      0.49 o 
 -12   4  11      136.50      124.85      2.84 o 
 -10   4  11       17.61       17.84      0.50 o 
  -8   4  11        1.90        1.92      0.31 o 
  -6   4  11       12.90       11.72      0.47 o 
  -4   4  11       41.08       41.97      1.60 o 
  -2   4  11       18.59       17.92      0.58 o 
   0   4  11        5.80        7.60      0.41 o 
   2   4  11       15.15       15.74      0.74 o 
 -19   5  11       29.13       32.14      1.17 o 
 -17   5  11        2.84        4.02      0.37 o 
 -15   5  11        6.57        7.16      0.43 o 
 -13   5  11       19.07       18.89      0.65 o 
 -11   5  11        9.37        8.05      0.41 o 
  -9   5  11       11.55       11.94      0.50 o 
  -7   5  11       26.30       25.46      0.98 o 
  -5   5  11       20.32       21.60      0.87 o 
  -3   5  11       23.03       22.11      0.82 o 
  -1   5  11        2.44        3.58      0.34 o 
 -14   6  11        2.85        2.57      0.34 o 
 -12   6  11       10.25       11.62      0.66 o 
 -10   6  11        2.82        2.85      0.41 o 
  -8   6  11        2.69        2.17      0.52 o 
  -6   6  11        0.65        1.24      0.38 o 
 -26   0  12        9.65       12.77      1.01 o 
 -24   0  12       18.86       20.89      1.19 o 
 -22   0  12       23.83       26.93      1.40 o 
 -20   0  12       28.61       33.72      1.60 o 
 -18   0  12       50.08       47.55      1.46 o 
 -16   0  12        0.70        2.70      1.75 o 
 -14   0  12       34.04       34.81      1.11 o 
 -12   0  12      361.76      345.88      9.20 o 
 -10   0  12        7.80        8.54      0.43 o 
  -8   0  12        1.01        1.12      1.01 o 
  -6   0  12      669.13      680.63     17.90 o 
  -4   0  12      111.04      108.35      4.28 o 
  -2   0  12       44.40       43.51      1.90 o 
   0   0  12       25.11       30.61      1.44 o 
   2   0  12       70.69       71.78      2.97 o 
 -25   1  12        5.61        5.59      1.24 o 
 -23   1  12        6.72        7.66      0.66 o 
 -21   1  12        4.66        5.77      0.38 o 
 -19   1  12        6.81        8.32      0.41 o 
 -17   1  12       10.76       10.57      0.79 o 
 -15   1  12        2.06        1.99      0.23 o 
 -13   1  12      219.99      214.14      4.72 o 
 -11   1  12       51.02       46.64      1.41 o 
  -9   1  12       88.03       90.58      1.79 o 
  -7   1  12      165.41      153.84      3.41 o 
  -5   1  12      171.63      164.56      3.64 o 
  -3   1  12        7.02        5.98      0.38 o 
  -1   1  12       27.15       27.59      1.98 o 
   1   1  12        6.96        7.33      0.48 o 
   3   1  12        8.43        6.93      0.65 o 
   5   1  12        6.63        8.34      0.80 o 
 -24   2  12        0.59        0.24      0.29 o 
 -22   2  12        1.53        1.45      0.30 o 
 -20   2  12      135.93      138.79      3.16 o 
 -18   2  12       71.66       70.38      1.71 o 
 -16   2  12       14.58       13.75      0.44 o 
 -14   2  12       82.02       80.20      1.92 o 
 -12   2  12      157.95      151.47      2.92 o 
 -10   2  12       86.06       87.48      1.74 o 
  -8   2  12       12.93       13.51      0.47 o 
  -6   2  12      260.05      265.36      5.81 o 
  -4   2  12        6.03        5.94      0.32 o 
  -2   2  12        0.92        0.99      0.27 o 
   0   2  12       10.14       11.41      0.60 o 
   2   2  12       25.86       26.74      1.35 o 
   4   2  12        7.85        8.62      0.80 o 
 -23   3  12        1.96        1.65      0.64 o 
 -21   3  12        5.93        5.31      0.42 o 
 -19   3  12       41.99       41.59      1.12 o 
 -17   3  12       48.98       51.73      1.32 o 
 -15   3  12       34.16       35.62      0.97 o 
 -13   3  12      130.17      114.89      2.62 o 
 -11   3  12       12.77       10.77      0.70 o 
  -9   3  12        0.97        1.30      0.47 o 
  -7   3  12       49.28       46.71      1.17 o 
  -5   3  12       79.46       85.13      1.98 o 
  -3   3  12       17.60       18.85      0.60 o 
  -1   3  12       24.63       25.25      1.28 o 
   1   3  12       10.26       10.29      0.85 o 
   3   3  12        0.08        0.04      0.48 o 
 -22   4  12        6.34        7.17      0.48 o 
 -20   4  12        4.30        5.13      0.39 o 
 -18   4  12        3.47        4.15      0.35 o 
 -16   4  12        9.63        8.98      0.46 o 
 -14   4  12       35.70       33.70      0.94 o 
 -12   4  12       35.04       36.59      1.03 o 
 -10   4  12        5.97        5.29      0.32 o 
  -8   4  12        3.03        2.43      0.27 o 
  -6   4  12        5.72        6.02      0.35 o 
  -4   4  12        7.44        8.22      0.49 o 
  -2   4  12        6.04        7.42      0.48 o 
   0   4  12        8.30       10.47      0.85 o 
 -19   5  12        9.41       10.97      0.56 o 
 -17   5  12        8.31       10.31      0.53 o 
 -15   5  12        4.85        5.56      0.49 o 
 -13   5  12        6.36        5.45      0.38 o 
 -11   5  12        7.33        4.75      0.47 o 
  -9   5  12        2.50        2.65      0.29 o 
  -7   5  12       13.38       15.44      0.84 o 
  -5   5  12       14.35       14.95      0.69 o 
  -3   5  12        4.33        5.43      0.46 o 
 -26   0  13        1.87        4.01      0.68 o 
 -24   0  13        0.45        0.56      0.48 o 
 -22   0  13        0.05       -0.07      0.46 o 
 -20   0  13        3.87        3.11      0.36 o 
 -18   0  13        4.40        4.69      0.72 o 
 -16   0  13       36.21       33.35      1.10 o 
 -14   0  13      105.17      101.92      2.86 o 
 -12   0  13        3.21        4.63      0.34 o 
 -10   0  13       27.22       26.65      0.89 o 
  -8   0  13      113.81      109.48      4.34 o 
  -6   0  13        0.75        1.02      0.40 o 
  -4   0  13       84.53       82.32      3.34 o 
  -2   0  13        0.01        0.22      0.39 o 
   0   0  13       22.11       22.68      1.22 o 
   2   0  13        2.42        1.54      0.49 o 
 -25   1  13        4.12        3.72      0.44 o 
 -23   1  13        0.25        0.46      0.30 o 
 -21   1  13       19.42       25.53      0.79 o 
 -19   1  13        3.45        4.43      0.31 o 
 -17   1  13       13.78       12.18      0.41 o 
 -15   1  13       29.10       27.39      0.67 o 
 -13   1  13      109.39      105.75      2.08 o 
 -11   1  13       42.28       37.93      0.84 o 
  -9   1  13       19.97       21.05      0.54 o 
  -7   1  13        2.02        1.94      0.24 o 
  -5   1  13       24.41       22.80      0.83 o 
  -3   1  13        1.22        0.95      0.28 o 
  -1   1  13       13.02       13.10      0.64 o 
   1   1  13       14.78       14.55      0.70 o 
   3   1  13        1.53        1.44      0.52 o 
 -24   2  13        0.17        0.01      0.29 o 
 -22   2  13       18.48       19.50      0.84 o 
 -20   2  13       73.28       76.41      3.16 o 
 -18   2  13       11.52       11.33      0.56 o 
 -16   2  13        2.65        4.04      0.50 o 
 -14   2  13      186.77      176.17      3.40 o 
 -12   2  13       32.52       32.05      0.75 o 
 -10   2  13       15.14       12.13      0.40 o 
  -8   2  13      149.31      141.74      3.18 o 
  -6   2  13       94.75       96.04      2.74 o 
  -4   2  13        6.27        6.84      0.46 o 
  -2   2  13       28.68       27.40      0.98 o 
   0   2  13       31.84       35.07      1.66 o 
   2   2  13        3.01        2.39      0.55 o 
 -23   3  13        1.27        0.68      0.39 o 
 -21   3  13        5.06        5.48      0.40 o 
 -19   3  13        8.42       10.59      0.66 o 
 -17   3  13       30.32       31.14      0.89 o 
 -15   3  13      120.77      116.28      2.31 o 
 -13   3  13       13.35       12.11      0.69 o 
 -11   3  13       10.62       12.42      0.65 o 
  -9   3  13       10.91       11.85      0.47 o 
  -7   3  13       43.17       43.80      1.12 o 
  -5   3  13       18.47       19.04      0.62 o 
  -3   3  13        3.38        4.68      0.41 o 
  -1   3  13       30.28       30.76      1.51 o 
   1   3  13        9.04        8.57      0.77 o 
 -20   4  13        8.35       10.76      0.54 o 
 -18   4  13        9.99       10.53      0.52 o 
 -16   4  13        2.77        1.91      0.29 o 
 -14   4  13       61.28       56.29      1.42 o 
 -12   4  13        8.79        6.64      0.38 o 
 -10   4  13        8.69        9.87      0.45 o 
  -8   4  13       15.84       15.25      0.56 o 
  -6   4  13        8.24        9.94      0.47 o 
  -4   4  13        3.77        4.39      0.45 o 
  -2   4  13        0.29       -0.13      0.46 o 
 -17   5  13        1.38        0.22      0.34 o 
 -15   5  13       20.69       20.28      0.71 o 
 -13   5  13        0.78        0.06      0.33 o 
 -11   5  13        0.98        0.63      0.45 o 
  -9   5  13        4.59        5.25      0.42 o 
  -7   5  13       21.09       21.56      0.86 o 
  -5   5  13        3.49        4.22      0.43 o 
 -26   0  14        1.25        2.92      0.65 o 
 -24   0  14        0.29       -0.06      0.52 o 
 -22   0  14        2.43        2.54      0.58 o 
 -20   0  14       15.76       13.02      0.65 o 
 -18   0  14       11.68       10.52      0.84 o 
 -16   0  14       77.30       75.25      2.19 o 
 -14   0  14       23.73       24.91      0.89 o 
 -12   0  14        2.41        2.68      0.29 o 
 -10   0  14       12.76       13.67      0.59 o 
  -8   0  14       33.95       31.31      1.51 o 
  -6   0  14       16.77       15.31      0.96 o 
  -4   0  14        7.78        5.40      0.59 o 
  -2   0  14       24.67       23.13      1.25 o 
   0   0  14        0.51        0.92      0.50 o 
 -25   1  14        1.87        2.86      0.60 o 
 -23   1  14       16.21       15.28      0.63 o 
 -21   1  14       67.76       67.83      2.10 o 
 -19   1  14        6.44        7.15      0.35 o 
 -17   1  14        2.29        2.04      0.23 o 
 -15   1  14       24.64       24.20      0.62 o 
 -13   1  14       52.64       51.05      1.09 o 
 -11   1  14        9.43        9.54      0.36 o 
  -9   1  14      257.99      234.80     11.42 o 
  -7   1  14       12.37       11.14      0.59 o 
  -5   1  14        2.33        1.29      0.52 o 
  -3   1  14        0.09       -0.46      0.46 o 
  -1   1  14        1.43        0.05      0.32 o 
   1   1  14        8.76       11.16      0.95 o 
 -24   2  14        3.30        4.18      0.41 o 
 -22   2  14       13.62       13.69      0.59 o 
 -20   2  14       28.68       30.86      0.92 o 
 -18   2  14        2.13        2.73      0.27 o 
 -16   2  14       41.71       40.53      1.07 o 
 -14   2  14        9.97       11.11      0.41 o 
 -12   2  14        5.84        6.93      0.35 o 
 -10   2  14       37.55       35.88      0.96 o 
  -8   2  14       82.77       80.93      1.90 o 
  -6   2  14       26.08       24.92      0.93 o 
  -4   2  14        3.92        4.44      0.40 o 
  -2   2  14       23.70       24.57      0.95 o 
   0   2  14        1.85        1.40      0.53 o 
 -23   3  14       11.02       10.40      0.54 o 
 -21   3  14       15.17       16.92      0.65 o 
 -19   3  14        3.18        3.65      0.93 o 
 -17   3  14       10.80        9.51      0.48 o 
 -15   3  14      102.10       97.57      1.97 o 
 -13   3  14       25.20       23.10      0.62 o 
 -11   3  14        4.28        4.30      0.35 o 
  -9   3  14       36.69       36.83      0.99 o 
  -7   3  14        0.15        0.21      0.23 o 
  -5   3  14        2.03        1.66      0.36 o 
  -3   3  14        4.24        4.05      0.59 o 
  -1   3  14       13.38       15.38      1.07 o 
 -20   4  14        8.94       10.77      0.56 o 
 -18   4  14        3.08        1.75      0.34 o 
 -16   4  14        9.60       11.58      0.54 o 
 -14   4  14       18.73       17.33      0.81 o 
 -12   4  14       27.35       32.18      0.93 o 
 -10   4  14        8.98        8.37      0.43 o 
  -8   4  14       36.99       40.71      1.09 o 
  -6   4  14        8.08        7.94      0.44 o 
  -4   4  14        0.76        1.16      0.52 o 
 -15   5  14        9.89        9.59      0.67 o 
 -13   5  14        4.30        4.15      0.46 o 
 -11   5  14        6.66        6.55      0.41 o 
  -9   5  14        1.39        1.86      0.40 o 
 -24   0  15        0.08       -0.09      0.48 o 
 -22   0  15        0.35        0.38      0.66 o 
 -20   0  15        5.59        6.62      0.97 o 
 -18   0  15        3.74        2.75      0.36 o 
 -16   0  15       69.41       64.35      1.92 o 
 -14   0  15       28.69       26.80      0.95 o 
 -12   0  15        1.97        1.75      0.32 o 
 -10   0  15       29.33       23.34      1.25 o 
  -8   0  15       19.99       16.21      1.02 o 
  -6   0  15        7.17        7.75      0.77 o 
  -4   0  15        4.35        4.63      0.61 o 
  -2   0  15       14.36       15.54      1.05 o 
 -25   1  15        0.03       -0.47      0.53 o 
 -23   1  15       50.02       56.37      1.80 o 
 -21   1  15       16.15       14.40      0.59 o 
 -19   1  15        7.71        7.69      0.43 o 
 -17   1  15       22.13       19.40      0.56 o 
 -15   1  15       27.40       24.70      0.64 o 
 -13   1  15        6.98        5.78      0.34 o 
 -11   1  15        1.03        1.85      0.27 o 
  -9   1  15      148.27      152.21      3.42 o 
  -7   1  15        5.71        4.61      0.43 o 
  -5   1  15        0.66        0.60      0.32 o 
  -3   1  15        2.67        1.57      0.42 o 
  -1   1  15        1.37        1.56      0.39 o 
 -24   2  15        9.14        8.70      0.50 o 
 -22   2  15        2.74        2.65      0.36 o 
 -20   2  15        5.27        5.81      0.57 o 
 -18   2  15       10.32        9.96      0.47 o 
 -16   2  15       14.38       13.43      0.55 o 
 -14   2  15        9.34        8.50      0.38 o 
 -12   2  15        4.97        5.09      0.62 o 
 -10   2  15       85.23       83.54      1.98 o 
  -8   2  15        4.48        6.51      0.85 o 
  -6   2  15        0.13       -0.03      0.50 o 
  -4   2  15        6.40        7.69      0.53 o 
  -2   2  15        8.03       10.69      0.91 o 
 -21   3  15        4.20        3.64      0.38 o 
 -19   3  15        1.01        0.71      0.48 o 
 -17   3  15       37.43       35.69      1.02 o 
 -15   3  15       58.92       54.31      1.20 o 
 -13   3  15        0.63        1.02      0.28 o 
 -11   3  15        3.94        3.28      0.33 o 
  -9   3  15        2.42        1.09      0.34 o 
  -7   3  15       16.49       17.71      0.74 o 
  -5   3  15        0.39        0.89      0.37 o 
 -18   4  15        6.28        6.75      0.45 o 
 -16   4  15        6.47        5.99      0.46 o 
 -14   4  15        5.29        6.18      0.44 o 
 -12   4  15        0.46        0.43      0.29 o 
 -10   4  15        8.24        8.90      0.49 o 
  -8   4  15       12.53       14.08      0.58 o 
 -24   0  16       14.90       17.47      1.19 o 
 -22   0  16        5.52        6.08      0.71 o 
 -20   0  16        0.05       -0.23      0.40 o 
 -18   0  16        6.24        6.32      0.63 o 
 -16   0  16       39.10       39.64      1.30 o 
 -14   0  16        8.01        8.22      0.52 o 
 -12   0  16        4.40        5.06      0.60 o 
 -10   0  16       49.72       57.36      2.52 o 
  -8   0  16        1.95        1.20      0.50 o 
  -6   0  16        7.55        7.72      0.74 o 
  -4   0  16        1.81        1.65      0.56 o 
 -23   1  16       32.42       34.16      1.85 o 
 -21   1  16        3.09        2.70      0.29 o 
 -19   1  16        3.71        3.21      0.28 o 
 -17   1  16       12.71       13.67      0.47 o 
 -15   1  16        0.97        1.65      0.25 o 
 -13   1  16        1.93        1.60      0.28 o 
 -11   1  16        1.08        1.75      0.31 o 
  -9   1  16       48.03       48.10      1.55 o 
  -7   1  16        1.18        1.05      0.80 o 
  -5   1  16        4.75        3.73      0.45 o 
 -22   2  16        8.24        8.50      0.50 o 
 -20   2  16        4.59        5.07      0.88 o 
 -18   2  16       13.64       13.72      0.48 o 
 -16   2  16        8.35        7.07      0.45 o 
 -14   2  16        0.71       -0.33      0.33 o 
 -12   2  16       34.65       30.31      0.88 o 
 -10   2  16       32.01       35.07      0.98 o 
  -8   2  16        1.39        3.05      1.34 o 
  -6   2  16        3.15        3.27      0.52 o 
 -21   3  16        0.06       -0.31      0.31 o 
 -19   3  16        7.44        7.66      0.46 o 
 -17   3  16       22.14       22.07      0.75 o 
 -15   3  16        9.05        9.58      0.50 o 
 -13   3  16        0.13       -0.25      0.25 o 
 -11   3  16       23.03       25.29      0.80 o 
  -9   3  16        5.35        8.86      0.58 o 
  -7   3  16        8.31        8.92      0.60 o 
 -16   4  16        9.33        8.18      0.60 o 
 -14   4  16        3.27        4.45      0.53 o 
 -12   4  16        1.24        1.74      0.32 o 
 -22   0  17        1.19        0.01      0.62 o 
 -20   0  17        3.58        3.41      0.43 o 
 -18   0  17        7.94        7.63      0.52 o 
 -16   0  17        0.00       -0.03      0.31 o 
 -14   0  17        8.83       10.91      0.59 o 
 -12   0  17       19.03       17.09      1.13 o 
 -10   0  17        9.39       10.60      0.94 o 
  -8   0  17        1.85        1.29      0.55 o 
  -6   0  17        0.34        0.46      0.52 o 
 -23   1  17        5.80        7.03      0.61 o 
 -21   1  17        0.19       -0.23      0.23 o 
 -19   1  17        4.50        3.65      0.30 o 
 -17   1  17       11.56        9.17      0.67 o 
 -15   1  17        1.13        0.93      0.24 o 
 -13   1  17       12.94       11.82      0.54 o 
 -11   1  17       32.00       34.80      1.25 o 
  -9   1  17        0.49       -0.06      0.36 o 
  -7   1  17        8.31        9.82      0.65 o 
 -22   2  17        0.15       -0.48      0.52 o 
 -20   2  17        0.12        0.41      0.36 o 
 -18   2  17       11.67       11.07      0.45 o 
 -16   2  17        1.97        3.53      0.35 o 
 -14   2  17        3.23        2.43      0.33 o 
 -12   2  17       58.68       62.95      1.58 o 
 -10   2  17       16.43       13.59      0.84 o 
  -8   2  17        2.89        3.91      0.48 o 
 -19   3  17       17.81       15.81      0.74 o 
 -17   3  17        1.63        1.69      0.34 o 
 -15   3  17        2.63        2.24      0.34 o 
 -13   3  17        8.61        8.79      0.51 o 
 -11   3  17        2.45        3.19      0.40 o 
 -22   0  18        0.41        0.23      0.39 o 
 -20   0  18       11.34       11.13      0.67 o 
 -18   0  18        1.37        1.28      0.37 o 
 -16   0  18        0.00       -0.32      0.32 o 
 -14   0  18        1.45        0.83      0.55 o 
 -12   0  18       68.99       72.18      3.15 o 
 -10   0  18        0.68        0.34      0.55 o 
 -21   1  18        1.46        1.79      0.28 o 
 -19   1  18       11.84       14.50      0.62 o 
 -17   1  18        0.81        0.71      0.29 o 
 -15   1  18        4.61        5.37      0.39 o 
 -13   1  18       54.49       53.39      1.75 o 
 -11   1  18        0.61        0.05      0.39 o 
 -18   2  18        2.74        2.23      0.35 o 
 -16   2  18        6.54        7.29      0.45 o 
 -14   2  18        7.25        8.92      0.51 o 
                                                 
